# Supplementary material for: Developing a ceRNA-based lncRNA-miRNA-mRNA regulatory network to uncover roles in skeletal muscle development
Source: Front Bioinform. 2025 Jan 15;4:1494717. doi: 10.3389/fbinf.2024.1494717 (PMC11774864; doi:10.3389/fbinf.2024.1494717)
Supplement: Supplementary file 2 [file Table1.xlsx]

## Sheet: Table S1
		Table S1 lncRNA-miRNA-mRNA targeting relationships was utilized to construct ceRNA network in this study. Note that only 6500 targeting relationship show in the table.
		lncRNA	miRNA	mRNA
		Xist	miR-105	Chd2
		Xist	miR-105	Kit
		Xist	miR-105	Ect2
		Xist	miR-125-5p	Sgpl1
		Xist	miR-125-5p	Zbtb37
		Xist	miR-125-5p	Lifr
		Xist	miR-125-5p	Sdc3
		Xist	miR-125-5p	Zfp62
		Xist	miR-125-5p	Fgfr2
		Xist	miR-125-5p	Stat3
		Xist	miR-125-5p	Sec14l2
		Xist	miR-125-5p	Txnrd1
		Xist	miR-125-5p	Ppp2r5e
		Xist	miR-125-5p	Ulk3
		Xist	miR-125-5p	Csde1
		Xist	miR-125-5p	Cacnb1
		Xist	miR-125-5p	Znrf3
		Xist	miR-125-5p	Sema4f
		Xist	miR-125-5p	Speg
		Xist	miR-125-5p	Sema4b
		Xist	miR-125-5p	Mfsd9
		Xist	miR-125-5p	Ube2r2
		Xist	miR-125-5p	Stx6
		Xist	miR-125-5p	Kpna4
		Xist	miR-125-5p	Btg2
		Xist	miR-125-5p	Kdm4c
		Xist	miR-125-5p	Avl9
		Xist	miR-125-5p	Brwd1
		Xist	miR-125-5p	Dusp6
		Xist	miR-125-5p	Rnf217
		Xist	miR-125-5p	Cops7b
		Xist	miR-125-5p	Zfyve1
		Xist	miR-125-5p	Acads
		Xist	miR-125-5p	Stard13
		Xist	miR-125-5p	Kif24
		Xist	miR-125-5p	Blzf1
		Xist	miR-125-5p	Ppp1r37
		Xist	miR-125-5p	Itch
		Xist	miR-125-5p	Scnn1a
		Xist	miR-125-5p	Hnrnpul2
		Xist	miR-125-5p	Myo9a
		Xist	miR-125-5p	Rassf3
		Xist	miR-125-5p	Ist1
		Xist	miR-125-5p	Nckap5l
		Xist	miR-125-5p	Cd34
		Xist	miR-125-5p	Vps37b
		Xist	miR-125-5p	Dram2
		Xist	miR-125-5p	Atxn1
		Xist	miR-125-5p	Vps4b
		Xist	miR-125-5p	Lclat1
		Xist	miR-125-5p	Tmem135
		Xist	miR-125-5p	Mcl1
		Xist	miR-125-5p	Tmem177
		Xist	miR-125-5p	Casp2
		Xist	miR-125-5p	Yod1
		Xist	miR-125-5p	Fam210a
		Xist	miR-125-5p	Ikzf3
		Xist	miR-125-5p	Mknk2
		Xist	miR-125-5p	Lrrc8a
		Xist	miR-125-5p	Snx18
		Xist	miR-125-5p	Lactb
		Xist	miR-125-5p	Taz
		Xist	miR-125-5p	Xirp1
		Xist	miR-125-5p	Zdhhc7
		Xist	miR-125-5p	Syvn1
		Xist	miR-125-5p	Mboat2
		Xist	miR-125-5p	Prkra
		Xist	miR-125-5p	Vezf1
		Xist	miR-125-5p	Mxd4
		Xist	miR-125-5p	Sim1
		Xist	miR-125-5p	Ptpn1
		Xist	miR-125-5p	Pcdh7
		Xist	miR-125-5p	Camsap3
		Xist	miR-125-5p	Nin
		Xist	miR-125-5p	Map2k7
		Xist	miR-125-5p	Scarb2
		Xist	miR-125-5p	Mfhas1
		Xist	miR-125-5p	Arrb1
		Xist	miR-125-5p	Adam11
		Xist	miR-125-5p	Grk4
		Xist	miR-125-5p	Mlxip
		Xist	miR-125-5p	Ninl
		Xist	miR-125-5p	Ncor2
		Xist	miR-125-5p	Abhd6
		Xist	miR-125-5p	Plxna1
		Xist	miR-125-5p	Prkaa2
		Xist	miR-125-5p	Ncan
		Xist	miR-125-5p	Rora
		Xist	miR-125-5p	Megf9
		Xist	miR-125-5p	Sbno1
		Xist	miR-125-5p	Baz2a
		Xist	miR-125-5p	Sertad3
		Xist	miR-125-5p	Tet2
		Xist	miR-125-5p	Rap1a
		Xist	miR-125-5p	Csrnp1
		Xist	miR-125-5p	Man1b1
		Xist	miR-125-5p	Ppme1
		Xist	miR-125-5p	Tor2a
		Xist	miR-125-5p	Slitrk6
		Xist	miR-125-5p	Psmg3
		Xist	miR-125-5p	Snx27
		Xist	miR-125-5p	Tstd2
		Xist	miR-125-5p	Sod2
		Xist	miR-125-5p	Rfx3
		Xist	miR-125-5p	Ppp6r3
		Xist	miR-125-5p	Mapk14
		Xist	miR-125-5p	Abhd3
		Xist	miR-125-5p	Khnyn
		Xist	miR-125-5p	Irf4
		Xist	miR-125-5p	Ankrd44
		Xist	miR-125-5p	Ubn1
		Xist	miR-125-5p	Ubtd1
		Xist	miR-125-5p	Cyb561d1
		Xist	miR-125-5p	Zswim5
		Xist	miR-125-5p	Rab6b
		Xist	miR-125-5p	Nr6a1
		Xist	miR-125-5p	Rps6ka1
		Xist	miR-125-5p	Rbm38
		Xist	miR-125-5p	Hapln1
		Xist	miR-125-5p	Zswim4
		Xist	miR-125-5p	Ncln
		Xist	miR-125-5p	Scarb1
		Xist	miR-125-5p	Slc25a15
		Xist	miR-125-5p	Slc16a6
		Xist	miR-125-5p	Qsox2
		Xist	miR-125-5p	Epo
		Xist	miR-125-5p	Tle3
		Xist	miR-125-5p	Lrrc8b
		Xist	miR-125-5p	Ddx19b
		Xist	miR-125-5p	Bcl2l13
		Xist	miR-125-5p	Fam118a
		Xist	miR-125-5p	Bak1
		Xist	miR-125-5p	Reep3
		Xist	miR-125-5p	Sh3bp5l
		Xist	miR-125-5p	Nup210
		Xist	miR-125-5p	Zbtb34
		Xist	miR-125-5p	Extl3
		Xist	miR-125-5p	Sash1
		Xist	miR-125-5p	Mlf2
		Xist	miR-125-5p	Foxk1
		Xist	miR-125-5p	Gpc1
		Xist	miR-125-5p	Tmem120b
		Xist	miR-125-5p	Cdc37l1
		Xist	miR-125-5p	Tbc1d1
		Xist	miR-125-5p	Scn2b
		Xist	miR-125-5p	Cgref1
		Xist	miR-125-5p	Map3k11
		Xist	miR-125-5p	Tacc2
		Xist	miR-125-5p	Fndc3b
		Xist	miR-125-5p	Ece1
		Xist	miR-125-5p	Epha7
		Xist	miR-125-5p	Rest
		Xist	miR-125-5p	Pacs2
		Xist	miR-125-5p	Tbc1d8b
		Xist	miR-125-5p	Tgfbr1
		Xist	miR-125-5p	Cdk19
		Xist	miR-125-5p	Sun1
		Xist	miR-125-5p	Pctp
		Xist	miR-125-5p	Ccnjl
		Xist	miR-125-5p	Cln6
		Xist	miR-125-5p	Cdr2l
		Xist	miR-125-5p	Ppp2r5c
		Xist	miR-125-5p	Phf20
		Xist	miR-125-5p	Bcl2l2
		Xist	miR-125-5p	Ino80d
		Xist	miR-125-5p	Brpf1
		Xist	miR-125-5p	Mlycd
		Xist	miR-125-5p	Tril
		Xist	miR-125-5p	Usp45
		Xist	miR-125-5p	Osbpl9
		Xist	miR-125-5p	Nt5dc1
		Xist	miR-125-5p	Wipf2
		Xist	miR-125-5p	Orc2
		Xist	miR-125-5p	Numbl
		Xist	miR-125-5p	Mtus1
		Xist	miR-125-5p	Ywhag
		Xist	miR-125-5p	Klf13
		Xist	miR-125-5p	Zc3h7b
		Xist	miR-125-5p	Wars
		Xist	miR-125-5p	Trps1
		Xist	miR-125-5p	Cog3
		Xist	miR-125-5p	Slco3a1
		Xist	miR-125-5p	Arid3b
		Xist	miR-125-5p	Ier3ip1
		Xist	miR-125-5p	Wdr5
		Xist	miR-125-5p	Kctd21
		Xist	miR-125-5p	Memo1
		Xist	miR-125-5p	Ulbp1
		Xist	miR-125-5p	Epha4
		Xist	miR-125-5p	Ccnj
		Xist	miR-125-5p	Gxylt1
		Xist	miR-125-5p	Trappc6b
		Xist	miR-125-5p	Ube2w
		Xist	miR-125-5p	Klc2
		Xist	miR-125-5p	Qrich1
		Xist	miR-125-5p	Scn4a
		Xist	miR-125-5p	Ppat
		Xist	miR-125-5p	Eif1ad
		Xist	miR-125-5p	Cdc42se1
		Xist	miR-125-5p	Mtf1
		Xist	miR-125-5p	Msrb3
		Xist	miR-125-5p	Gjc1
		Xist	miR-125-5p	Ints7
		Xist	miR-125-5p	Cpsf6
		Xist	miR-125-5p	Ppp1r9b
		Xist	miR-125-5p	Kif1b
		Xist	miR-125-5p	Dhcr7
		Xist	miR-125-5p	Dazap2
		Xist	miR-125-5p	Brpf3
		Xist	miR-125-5p	Rhov
		Xist	miR-125-5p	Igsf3
		Xist	miR-125-5p	Ankrd50
		Xist	miR-125-5p	Abcc5
		Xist	miR-125-5p	Suv39h1
		Xist	miR-125-5p	Tnfrsf1b
		Xist	miR-125-5p	Pgrmc2
		Xist	miR-125-5p	Prrc1
		Xist	miR-125-5p	Mamdc2
		Xist	miR-125-5p	Traf6
		Xist	miR-125-5p	Pank2
		Xist	miR-125-5p	Csnk2a1
		Xist	miR-125-5p	Myo18a
		Xist	miR-125-5p	Grb10
		Xist	miR-125-5p	Bag4
		Xist	miR-125-5p	Tspan12
		Xist	miR-125-5p	Pdk2
		Xist	miR-125-5p	Ier2
		Xist	miR-125-5p	Tada3
		Xist	miR-125-5p	Fam107b
		Xist	miR-125-5p	Chtf8
		Xist	miR-125-5p	Plekhm3
		Xist	miR-125-5p	Daam1
		Xist	miR-125-5p	Gtf3c3
		Xist	miR-125-5p	Bcat1
		Xist	miR-125-5p	Fam131b
		Xist	miR-125-5p	Lfng
		Xist	miR-125-5p	E2f2
		Xist	miR-125-5p	Gpatch8
		Xist	miR-125-5p	Grsf1
		Xist	miR-125-5p	Hif1an
		Xist	miR-125-5p	Dicer1
		Xist	miR-125-5p	Erbb3
		Xist	miR-125-5p	Prdm2
		Xist	miR-125-5p	Etv6
		Xist	miR-125-5p	Lbh
		Xist	miR-125-5p	Ikzf4
		Xist	miR-125-5p	Dynlt3
		Xist	miR-125-5p	Slc35a4
		Xist	miR-125-5p	Eif5a2
		Xist	miR-125-5p	Dpp9
		Xist	miR-125-5p	Tmem231
		Xist	miR-125-5p	Lrp4
		Xist	miR-125-5p	Maf
		Xist	miR-125-5p	Clasp2
		Xist	miR-125-5p	Lpar4
		Xist	miR-125-5p	Sirt7
		Xist	miR-125-5p	Fam83h
		Xist	miR-125-5p	Tmem161b
		Xist	miR-125-5p	Cyth1
		Xist	miR-125-5p	Tmtc2
		Xist	miR-125-5p	Apc
		Xist	miR-125-5p	Lin28a
		Xist	miR-125-5p	Leprot
		Xist	miR-125-5p	Usp46
		Xist	miR-125-5p	Pcsk7
		Xist	miR-125-5p	Zbtb7a
		Xist	miR-125-5p	Prdm1
		Xist	miR-125-5p	Ly86
		Xist	miR-125-5p	Slc4a4
		Xist	miR-125-5p	Copz1
		Xist	miR-125-5p	Nfib
		Xist	miR-125-5p	Fbxo45
		Xist	miR-125-5p	Fam20b
		Xist	miR-125-5p	Fut1
		Xist	miR-125-5p	Gtpbp2
		Xist	miR-125-5p	Myl9
		Xist	miR-125-5p	Bmpr2
		Xist	miR-125-5p	Fat4
		Xist	miR-125-5p	Jup
		Xist	miR-125-5p	Pou2f1
		Xist	miR-125-5p	Abr
		Xist	miR-125-5p	Hddc3
		Xist	miR-125-5p	Rhot2
		Xist	miR-125-5p	Fbxo10
		Xist	miR-125-5p	Bckdk
		Xist	miR-125-5p	Hnrnpr
		Xist	miR-125-5p	Ss18
		Xist	miR-125-5p	Ppp1r12b
		Xist	miR-125-5p	Arcn1
		Xist	miR-125-5p	Iba57
		Xist	miR-125-5p	E2f3
		Xist	miR-125-5p	Usp2
		Xist	miR-125-5p	Zscan29
		Xist	miR-125-5p	Sema4d
		Xist	miR-125-5p	Galnt7
		Xist	miR-125-5p	Srf
		Xist	miR-125-5p	Antxr2
		Xist	miR-125-5p	Slc7a1
		Xist	miR-125-5p	Tbc1d16
		Xist	miR-125-5p	Zdhhc9
		Xist	miR-125-5p	Atl2
		Xist	miR-125-5p	Nrm
		Xist	miR-125-5p	Vcpip1
		Xist	miR-125-5p	Hivep2
		Xist	miR-125-5p	Coro2b
		Xist	miR-125-5p	Cdk16
		Xist	miR-125-5p	Wiz
		Xist	miR-125-5p	Bsn
		Xist	miR-125-5p	Kpna6
		Xist	miR-125-5p	Lrp3
		Xist	miR-126-3p	Pex5
		Xist	miR-126-3p	Crk
		Xist	miR-126-3p	Spred1
		Xist	miR-126-3p	Gna13
		Xist	miR-126-3p	Plxnb2
		Xist	miR-126-3p	Camsap1
		Xist	miR-126-3p	Itga6
		Xist	miR-126-3p	Irs1
		Xist	miR-127-3p	Kif3b
		Xist	miR-129-5p	Ankrd12
		Xist	miR-129-5p	Yme1l1
		Xist	miR-129-5p	Zmat3
		Xist	miR-129-5p	Celf1
		Xist	miR-129-5p	Sugp2
		Xist	miR-129-5p	Klhl8
		Xist	miR-129-5p	Mtdh
		Xist	miR-129-5p	Adamts5
		Xist	miR-129-5p	Rab23
		Xist	miR-129-5p	Nckap1
		Xist	miR-129-5p	Slc16a12
		Xist	miR-129-5p	Cnbp
		Xist	miR-129-5p	Phf3
		Xist	miR-129-5p	Trio
		Xist	miR-129-5p	Glyr1
		Xist	miR-129-5p	Rgs17
		Xist	miR-129-5p	Hnrnpr
		Xist	miR-129-5p	Vps26a
		Xist	miR-129-5p	Dst
		Xist	miR-129-5p	Dstyk
		Xist	miR-129-5p	Pus7
		Xist	miR-129-5p	Tulp4
		Xist	miR-129-5p	Pdik1l
		Xist	miR-129-5p	Gspt1
		Xist	miR-129-5p	Pard3
		Xist	miR-129-5p	Nptx1
		Xist	miR-129-5p	Ugcg
		Xist	miR-129-5p	Tmem51
		Xist	miR-129-5p	Rab3b
		Xist	miR-129-5p	Nufip2
		Xist	miR-129-5p	Ipo9
		Xist	miR-129-5p	Gja3
		Xist	miR-129-5p	Dclre1b
		Xist	miR-129-5p	Nipbl
		Xist	miR-129-5p	Rps6kb1
		Xist	miR-129-5p	Pcdh7
		Xist	miR-129-5p	Ptp4a1
		Xist	miR-129-5p	Sos2
		Xist	miR-129-5p	Kdm2a
		Xist	miR-129-5p	Pcdh19
		Xist	miR-129-5p	Ahdc1
		Xist	miR-129-5p	Tmpo
		Xist	miR-129-5p	Matr3
		Xist	miR-129-5p	Zmym4
		Xist	miR-129-5p	Rbms1
		Xist	miR-129-5p	Smc5
		Xist	miR-129-5p	Prepl
		Xist	miR-129-5p	Mfap3l
		Xist	miR-129-5p	Usp9x
		Xist	miR-129-5p	Csde1
		Xist	miR-129-5p	Tnrc6b
		Xist	miR-129-5p	Ptbp3
		Xist	miR-129-5p	Fbn2
		Xist	miR-129-5p	Katnal1
		Xist	miR-129-5p	Mtr
		Xist	miR-129-5p	Map3k7
		Xist	miR-129-5p	Nf1
		Xist	miR-129-5p	Foxp2
		Xist	miR-129-5p	Brd3
		Xist	miR-129-5p	Pik3ca
		Xist	miR-129-5p	Map1lc3b
		Xist	miR-129-5p	Mef2a
		Xist	miR-129-5p	Spire1
		Xist	miR-129-5p	Lcorl
		Xist	miR-129-5p	Akap10
		Xist	miR-129-5p	Hipk2
		Xist	miR-129-5p	Col1a1
		Xist	miR-129-5p	Uba6
		Xist	miR-129-5p	Mon2
		Xist	miR-129-5p	Slbp
		Xist	miR-129-5p	Mtf1
		Xist	miR-129-5p	Ctbp2
		Xist	miR-129-5p	Meis2
		Xist	miR-129-5p	Chd7
		Xist	miR-129-5p	Efr3a
		Xist	miR-129-5p	Sulf2
		Xist	miR-129-5p	Igf1r
		Xist	miR-129-5p	Nfia
		Xist	miR-129-5p	Dsg2
		Xist	miR-129-5p	Camta1
		Xist	miR-129-5p	Igf2bp1
		Xist	miR-129-5p	Npepps
		Xist	miR-129-5p	Cpsf6
		Xist	miR-129-5p	Clock
		Xist	miR-129-5p	Pknox1
		Xist	miR-129-5p	Kif5b
		Xist	miR-129-5p	Tead1
		Xist	miR-129-5p	Cbx6
		Xist	miR-129-5p	Rnf149
		Xist	miR-129-5p	Dcn
		Xist	miR-129-5p	Fmr1
		Xist	miR-129-5p	Amotl2
		Xist	miR-129-5p	Tmf1
		Xist	miR-129-5p	Bbx
		Xist	miR-129-5p	Nucks1
		Xist	miR-129-5p	Zbtb20
		Xist	miR-129-5p	Klf6
		Xist	miR-129-5p	Cadm1
		Xist	miR-129-5p	Klf9
		Xist	miR-129-5p	Txndc15
		Xist	miR-129-5p	Pnpla8
		Xist	miR-129-5p	Zbtb4
		Xist	miR-129-5p	Creb3l2
		Xist	miR-129-5p	Cpsf2
		Xist	miR-129-5p	Ep300
		Xist	miR-129-5p	Tnrc6a
		Xist	miR-129-5p	Rtf1
		Meg3	miR-129-5p	Ankrd12
		Meg3	miR-129-5p	Yme1l1
		Meg3	miR-129-5p	Zmat3
		Meg3	miR-129-5p	Celf1
		Meg3	miR-129-5p	Sugp2
		Meg3	miR-129-5p	Klhl8
		Meg3	miR-129-5p	Mtdh
		Meg3	miR-129-5p	Adamts5
		Meg3	miR-129-5p	Rab23
		Meg3	miR-129-5p	Nckap1
		Meg3	miR-129-5p	Slc16a12
		Meg3	miR-129-5p	Cnbp
		Meg3	miR-129-5p	Phf3
		Meg3	miR-129-5p	Trio
		Meg3	miR-129-5p	Glyr1
		Meg3	miR-129-5p	Rgs17
		Meg3	miR-129-5p	Hnrnpr
		Meg3	miR-129-5p	Vps26a
		Meg3	miR-129-5p	Dst
		Meg3	miR-129-5p	Dstyk
		Meg3	miR-129-5p	Pus7
		Meg3	miR-129-5p	Tulp4
		Meg3	miR-129-5p	Pdik1l
		Meg3	miR-129-5p	Gspt1
		Meg3	miR-129-5p	Pard3
		Meg3	miR-129-5p	Nptx1
		Meg3	miR-129-5p	Ugcg
		Meg3	miR-129-5p	Tmem51
		Meg3	miR-129-5p	Rab3b
		Meg3	miR-129-5p	Nufip2
		Meg3	miR-129-5p	Ipo9
		Meg3	miR-129-5p	Gja3
		Meg3	miR-129-5p	Dclre1b
		Meg3	miR-129-5p	Nipbl
		Meg3	miR-129-5p	Rps6kb1
		Meg3	miR-129-5p	Pcdh7
		Meg3	miR-129-5p	Ptp4a1
		Meg3	miR-129-5p	Sos2
		Meg3	miR-129-5p	Kdm2a
		Meg3	miR-129-5p	Pcdh19
		Meg3	miR-129-5p	Ahdc1
		Meg3	miR-129-5p	Tmpo
		Meg3	miR-129-5p	Matr3
		Meg3	miR-129-5p	Zmym4
		Meg3	miR-129-5p	Rbms1
		Meg3	miR-129-5p	Smc5
		Meg3	miR-129-5p	Prepl
		Meg3	miR-129-5p	Mfap3l
		Meg3	miR-129-5p	Usp9x
		Meg3	miR-129-5p	Csde1
		Meg3	miR-129-5p	Tnrc6b
		Meg3	miR-129-5p	Ptbp3
		Meg3	miR-129-5p	Fbn2
		Meg3	miR-129-5p	Katnal1
		Meg3	miR-129-5p	Mtr
		Meg3	miR-129-5p	Map3k7
		Meg3	miR-129-5p	Nf1
		Meg3	miR-129-5p	Foxp2
		Meg3	miR-129-5p	Brd3
		Meg3	miR-129-5p	Pik3ca
		Meg3	miR-129-5p	Map1lc3b
		Meg3	miR-129-5p	Mef2a
		Meg3	miR-129-5p	Spire1
		Meg3	miR-129-5p	Lcorl
		Meg3	miR-129-5p	Akap10
		Meg3	miR-129-5p	Hipk2
		Meg3	miR-129-5p	Col1a1
		Meg3	miR-129-5p	Uba6
		Meg3	miR-129-5p	Mon2
		Meg3	miR-129-5p	Slbp
		Meg3	miR-129-5p	Mtf1
		Meg3	miR-129-5p	Ctbp2
		Meg3	miR-129-5p	Meis2
		Meg3	miR-129-5p	Chd7
		Meg3	miR-129-5p	Efr3a
		Meg3	miR-129-5p	Sulf2
		Meg3	miR-129-5p	Igf1r
		Meg3	miR-129-5p	Nfia
		Meg3	miR-129-5p	Dsg2
		Meg3	miR-129-5p	Camta1
		Meg3	miR-129-5p	Igf2bp1
		Meg3	miR-129-5p	Npepps
		Meg3	miR-129-5p	Cpsf6
		Meg3	miR-129-5p	Clock
		Meg3	miR-129-5p	Pknox1
		Meg3	miR-129-5p	Kif5b
		Meg3	miR-129-5p	Tead1
		Meg3	miR-129-5p	Cbx6
		Meg3	miR-129-5p	Rnf149
		Meg3	miR-129-5p	Dcn
		Meg3	miR-129-5p	Fmr1
		Meg3	miR-129-5p	Amotl2
		Meg3	miR-129-5p	Tmf1
		Meg3	miR-129-5p	Bbx
		Meg3	miR-129-5p	Nucks1
		Meg3	miR-129-5p	Zbtb20
		Meg3	miR-129-5p	Klf6
		Meg3	miR-129-5p	Cadm1
		Meg3	miR-129-5p	Klf9
		Meg3	miR-129-5p	Txndc15
		Meg3	miR-129-5p	Pnpla8
		Meg3	miR-129-5p	Zbtb4
		Meg3	miR-129-5p	Creb3l2
		Meg3	miR-129-5p	Cpsf2
		Meg3	miR-129-5p	Ep300
		Meg3	miR-129-5p	Tnrc6a
		Meg3	miR-129-5p	Rtf1
		Xist	miR-139-5p	Mgat4a
		Xist	miR-139-5p	Scaper
		Xist	miR-139-5p	Camk2d
		Xist	miR-139-5p	Rasgef1b
		Xist	miR-139-5p	Akirin2
		Xist	miR-139-5p	Tmf1
		Xist	miR-139-5p	Pde3a
		Xist	miR-139-5p	Jun
		Xist	miR-139-5p	Mast4
		Xist	miR-139-5p	Nufip2
		Xist	miR-139-5p	Mbnl1
		Xist	miR-139-5p	Pik3ca
		Xist	miR-139-5p	Tspan3
		Xist	miR-139-5p	Btg3
		Xist	miR-139-5p	Srsf1
		Xist	miR-139-5p	Itgb8
		Xist	miR-139-5p	Abl2
		Xist	miR-139-5p	Eif4g2
		Xist	miR-139-5p	Mybl1
		Xist	miR-139-5p	Robo2
		Xist	miR-139-5p	Uhmk1
		Xist	miR-139-5p	Ddx3x
		Xist	miR-139-5p	Mcl1
		Xist	miR-139-5p	Usp6nl
		Xist	miR-139-5p	Klhl28
		Xist	miR-139-5p	Lcor
		Xist	miR-139-5p	Cacna2d1
		Xist	miR-139-5p	Ckb
		Xist	miR-139-5p	Usp14
		Xist	miR-139-5p	Fbxo28
		Xist	miR-139-5p	Stambp
		Xist	miR-139-5p	Tbx1
		Xist	miR-139-5p	Nptx1
		Xist	miR-139-5p	Tmem33
		Xist	miR-139-5p	Tmpo
		Xist	miR-139-5p	Grsf1
		Xist	miR-139-5p	Igf1r
		Xist	miR-139-5p	Sgpl1
		Xist	miR-139-5p	Zbtb34
		Xist	miR-139-5p	Stk24
		Xist	miR-139-5p	Ptk2
		Xist	miR-139-5p	Pmp22
		Xist	miR-139-5p	Azin1
		Xist	miR-139-5p	Akt3
		Xist	miR-139-5p	Arf6
		Xist	miR-139-5p	Birc6
		Xist	miR-139-5p	Tet2
		Xist	miR-139-5p	Notch1
		Xist	miR-139-5p	Chd9
		Xist	miR-139-5p	Bmi1
		Xist	miR-139-5p	Atad1
		Xist	miR-139-5p	Cds1
		Xist	miR-139-5p	Tet3
		Xist	miR-139-5p	Purb
		Xist	miR-140-5p	Itm2a
		Xist	miR-140-5p	Ubr5
		Xist	miR-140-5p	Rnf19a
		Xist	miR-140-5p	Col4a2
		Xist	miR-140-5p	Slain1
		Xist	miR-140-5p	Tsc22d2
		Xist	miR-140-5p	Ncstn
		Xist	miR-140-5p	Vezf1
		Xist	miR-140-5p	Bcl9
		Xist	miR-140-5p	Dpysl2
		Xist	miR-140-5p	Nucks1
		Xist	miR-140-5p	Bach1
		Xist	miR-140-5p	Man1a2
		Xist	miR-140-5p	Lamc1
		Xist	miR-140-5p	Ccnyl1
		Xist	miR-140-5p	Eif4g2
		Xist	miR-140-5p	Rest
		Xist	miR-140-5p	Cep350
		Xist	miR-140-5p	Fzd6
		Xist	miR-140-5p	Fbn1
		Xist	miR-140-5p	Vcpip1
		Xist	miR-140-5p	Zbtb10
		Xist	miR-140-5p	Hey1
		Xist	miR-140-5p	Tgfbr1
		Xist	miR-140-5p	Vegfa
		Xist	miR-140-5p	Entpd5
		Xist	miR-140-5p	Lamp2
		Xist	miR-140-5p	Mtpn
		Xist	miR-140-5p	Entpd1
		Xist	miR-140-5p	Lhfpl2
		Xist	miR-140-5p	Nfat5
		Xist	miR-140-5p	Prdm1
		Xist	miR-140-5p	Yod1
		Xist	miR-140-5p	Tfrc
		Xist	miR-140-5p	Slc38a2
		Xist	miR-140-5p	Hdac4
		Xist	miR-140-5p	Mboat2
		Xist	miR-140-5p	Bag2
		Xist	miR-140-5p	Heg1
		Xist	miR-140-5p	Ccnb1
		Xist	miR-140-5p	Rfx7
		Xist	miR-140-5p	Ipo7
		Xist	miR-140-5p	Strn3
		Xist	miR-140-5p	Eps15
		Xist	miR-140-5p	Fgf9
		Xist	miR-140-5p	Srcap
		Xist	miR-140-5p	Ppp1cb
		Xist	miR-140-5p	Zhx1
		Xist	miR-140-5p	Fam102a
		Xist	miR-140-5p	Mmd
		Xist	miR-140-5p	Klf9
		Xist	miR-140-5p	Myo6
		Xist	miR-140-5p	Snx2
		Xist	miR-140-5p	Med13
		Pvt1	miR-140-5p	Itm2a
		Pvt1	miR-140-5p	Ubr5
		Pvt1	miR-140-5p	Rnf19a
		Pvt1	miR-140-5p	Col4a2
		Pvt1	miR-140-5p	Slain1
		Pvt1	miR-140-5p	Tsc22d2
		Pvt1	miR-140-5p	Ncstn
		Pvt1	miR-140-5p	Vezf1
		Pvt1	miR-140-5p	Bcl9
		Pvt1	miR-140-5p	Dpysl2
		Pvt1	miR-140-5p	Nucks1
		Pvt1	miR-140-5p	Bach1
		Pvt1	miR-140-5p	Man1a2
		Pvt1	miR-140-5p	Lamc1
		Pvt1	miR-140-5p	Ccnyl1
		Pvt1	miR-140-5p	Eif4g2
		Pvt1	miR-140-5p	Rest
		Pvt1	miR-140-5p	Cep350
		Pvt1	miR-140-5p	Fzd6
		Pvt1	miR-140-5p	Fbn1
		Pvt1	miR-140-5p	Vcpip1
		Pvt1	miR-140-5p	Zbtb10
		Pvt1	miR-140-5p	Hey1
		Pvt1	miR-140-5p	Tgfbr1
		Pvt1	miR-140-5p	Vegfa
		Pvt1	miR-140-5p	Entpd5
		Pvt1	miR-140-5p	Lamp2
		Pvt1	miR-140-5p	Mtpn
		Pvt1	miR-140-5p	Entpd1
		Pvt1	miR-140-5p	Lhfpl2
		Pvt1	miR-140-5p	Nfat5
		Pvt1	miR-140-5p	Prdm1
		Pvt1	miR-140-5p	Yod1
		Pvt1	miR-140-5p	Tfrc
		Pvt1	miR-140-5p	Slc38a2
		Pvt1	miR-140-5p	Hdac4
		Pvt1	miR-140-5p	Mboat2
		Pvt1	miR-140-5p	Bag2
		Pvt1	miR-140-5p	Heg1
		Pvt1	miR-140-5p	Ccnb1
		Pvt1	miR-140-5p	Rfx7
		Pvt1	miR-140-5p	Ipo7
		Pvt1	miR-140-5p	Strn3
		Pvt1	miR-140-5p	Eps15
		Pvt1	miR-140-5p	Fgf9
		Pvt1	miR-140-5p	Srcap
		Pvt1	miR-140-5p	Ppp1cb
		Pvt1	miR-140-5p	Zhx1
		Pvt1	miR-140-5p	Fam102a
		Pvt1	miR-140-5p	Mmd
		Pvt1	miR-140-5p	Klf9
		Pvt1	miR-140-5p	Myo6
		Pvt1	miR-140-5p	Co14a2
		Pvt1	miR-140-5p	Snx2
		Pvt1	miR-140-5p	Med13
		Xist	miR-148-3p	Slc38a2
		Xist	miR-148-3p	Klf4
		Xist	miR-148-3p	Arrdc3
		Xist	miR-148-3p	Col4a1
		Xist	miR-148-3p	Tmem54
		Xist	miR-148-3p	Cul5
		Xist	miR-148-3p	Secisbp2l
		Xist	miR-148-3p	Ube2d3
		Xist	miR-148-3p	Nsd1
		Xist	miR-148-3p	Gpr137c
		Xist	miR-148-3p	Zdhhc17
		Xist	miR-148-3p	Usp33
		Xist	miR-148-3p	Otud4
		Xist	miR-148-3p	Itsn2
		Xist	miR-148-3p	Ppargc1b
		Xist	miR-148-3p	Cyth3
		Xist	miR-148-3p	Atp11a
		Xist	miR-148-3p	Pdia3
		Xist	miR-148-3p	Nptx1
		Xist	miR-148-3p	Lbr
		Xist	miR-148-3p	E2f3
		Xist	miR-148-3p	Gpd2
		Xist	miR-148-3p	Rcc2
		Xist	miR-148-3p	Sestd1
		Xist	miR-148-3p	Adam10
		Xist	miR-148-3p	Arf4
		Xist	miR-148-3p	Lipa
		Xist	miR-148-3p	Usp48
		Xist	miR-148-3p	Dyrk1a
		Xist	miR-148-3p	Ltbp1
		Xist	miR-148-3p	Ssr1
		Xist	miR-148-3p	Mob1a
		Xist	miR-148-3p	Rc3h2
		Xist	miR-148-3p	Nox4
		Xist	miR-148-3p	Nrarp
		Xist	miR-148-3p	Abcb7
		Xist	miR-148-3p	Ywhab
		Xist	miR-148-3p	Igf1
		Xist	miR-148-3p	Stk38l
		Xist	miR-148-3p	Klf5
		Xist	miR-148-3p	Zbtb7a
		Xist	miR-148-3p	Usp47
		Xist	miR-148-3p	Tnpo1
		Xist	miR-148-3p	Ermp1
		Xist	miR-148-3p	Usp7
		Xist	miR-148-3p	Smad5
		Xist	miR-148-3p	Map3k9
		Xist	miR-148-3p	Cnot6
		Xist	miR-148-3p	Cp
		Xist	miR-148-3p	Ptpn14
		Xist	miR-148-3p	Smad2
		Xist	miR-148-3p	Usp31
		Xist	miR-148-3p	Il13ra1
		Xist	miR-148-3p	Slc2a1
		Xist	miR-148-3p	Maf
		Xist	miR-148-3p	Pten
		Xist	miR-148-3p	Errfi1
		Xist	miR-148-3p	Lrp4
		Xist	miR-148-3p	Baz2b
		Xist	miR-148-3p	Cep350
		Xist	miR-148-3p	Acsl4
		Xist	miR-148-3p	Steap4
		Xist	miR-148-3p	Clcn3
		Xist	miR-148-3p	Hnf4a
		Xist	miR-148-3p	Ubap2l
		Xist	miR-148-3p	Bcl2l11
		Xist	miR-148-3p	Eapp
		Xist	miR-148-3p	Lgals8
		Xist	miR-148-3p	Hif1an
		Xist	miR-148-3p	Dicer1
		Xist	miR-148-3p	Erbb3
		Xist	miR-148-3p	Dyrk1b
		Xist	miR-148-3p	Nptn
		Xist	miR-148-3p	Phip
		Xist	miR-148-3p	Zfyve26
		Xist	miR-148-3p	Spty2d1
		Xist	miR-148-3p	Cntn4
		Xist	miR-148-3p	Itpk1
		Xist	miR-148-3p	Itgb8
		Xist	miR-148-3p	Adamts5
		Xist	miR-148-3p	Ccnf
		Xist	miR-148-3p	Dmxl1
		Xist	miR-148-3p	Itga5
		Xist	miR-148-3p	Arfgef1
		Xist	miR-148-3p	Stx3
		Xist	miR-148-3p	Tnfrsf1b
		Xist	miR-148-3p	Pgrmc2
		Xist	miR-148-3p	Srsf11
		Xist	miR-148-3p	Sec23a
		Xist	miR-148-3p	Arpp19
		Xist	miR-148-3p	Vmp1
		Xist	miR-148-3p	Cggbp1
		Xist	miR-148-3p	Mier1
		Xist	miR-148-3p	Fbn1
		Xist	miR-148-3p	Cdk1
		Xist	miR-148-3p	Syne2
		Xist	miR-148-3p	Ppard
		Xist	miR-148-3p	Ldlr
		Xist	miR-148-3p	Arhgef12
		Xist	miR-148-3p	Mtf1
		Xist	miR-148-3p	Dcp2
		Xist	miR-148-3p	Gcdh
		Xist	miR-148-3p	Prnp
		Xist	miR-148-3p	Sbf2
		Xist	miR-148-3p	Ube2w
		Xist	miR-148-3p	Rtn4
		Xist	miR-148-3p	Pou3f2
		Xist	miR-148-3p	Nfya
		Xist	miR-148-3p	Fam104a
		Xist	miR-148-3p	Trak2
		Xist	miR-148-3p	Phc3
		Xist	miR-148-3p	Nrp1
		Xist	miR-148-3p	Atg12
		Xist	miR-148-3p	Mef2a
		Xist	miR-148-3p	Cfl2
		Xist	miR-148-3p	Zcchc2
		Xist	miR-148-3p	Nat8l
		Xist	miR-148-3p	Phax
		Xist	miR-148-3p	Trps1
		Xist	miR-148-3p	Bcl7b
		Xist	miR-148-3p	Fam13b
		Xist	miR-148-3p	Ap1g1
		Xist	miR-148-3p	Dlg2
		Xist	miR-148-3p	Rgma
		Xist	miR-148-3p	Clta
		Xist	miR-148-3p	Uhmk1
		Xist	miR-148-3p	Neurl4
		Xist	miR-148-3p	Fbxo28
		Xist	miR-148-3p	Brpf1
		Xist	miR-148-3p	Rc3h1
		Xist	miR-148-3p	Matn3
		Xist	miR-148-3p	Phf20
		Xist	miR-148-3p	Spin1
		Xist	miR-148-3p	Npepl1
		Xist	miR-148-3p	Sik1
		Xist	miR-148-3p	Cdk19
		Xist	miR-148-3p	Dock6
		Xist	miR-148-3p	Vps37a
		Xist	miR-148-3p	Nfat5
		Xist	miR-148-3p	Ino80
		Xist	miR-148-3p	Ppp6r1
		Xist	miR-148-3p	Alcam
		Xist	miR-148-3p	Ppp1r10
		Xist	miR-148-3p	Pigs
		Xist	miR-148-3p	Mlph
		Xist	miR-148-3p	Rai14
		Xist	miR-148-3p	Slc12a7
		Xist	miR-148-3p	Chd7
		Xist	miR-148-3p	Ppp1cb
		Xist	miR-148-3p	Klf6
		Xist	miR-148-3p	Bhlhe41
		Xist	miR-148-3p	Stt3a
		Xist	miR-148-3p	Ube3b
		Xist	miR-148-3p	Psmd1
		Xist	miR-148-3p	Picalm
		Xist	miR-148-3p	Ipo8
		Xist	miR-148-3p	Rdh16
		Xist	miR-148-3p	Zdhhc6
		Xist	miR-148-3p	Epdr1
		Xist	miR-148-3p	Ncln
		Xist	miR-148-3p	Tgif2
		Xist	miR-148-3p	Tmed7
		Xist	miR-148-3p	Eps15
		Xist	miR-148-3p	Prkaa1
		Xist	miR-148-3p	Amot
		Xist	miR-148-3p	Cdk8
		Xist	miR-148-3p	Tfrc
		Xist	miR-148-3p	Rictor
		Xist	miR-148-3p	Agfg1
		Xist	miR-148-3p	Atxn1l
		Xist	miR-148-3p	Synj1
		Xist	miR-148-3p	Dynll2
		Xist	miR-148-3p	Pcsk9
		Xist	miR-148-3p	Arl6ip1
		Xist	miR-148-3p	Snx27
		Xist	miR-148-3p	Maf1
		Xist	miR-148-3p	Pbxip1
		Xist	miR-148-3p	Atp8a1
		Xist	miR-148-3p	Txnip
		Xist	miR-148-3p	Atp7a
		Xist	miR-148-3p	Tet2
		Xist	miR-148-3p	Mtmr10
		Xist	miR-148-3p	Pik3r3
		Xist	miR-148-3p	Sbno1
		Xist	miR-148-3p	Blcap
		Xist	miR-148-3p	Tnrc6a
		Xist	miR-148-3p	Pnpla6
		Xist	miR-148-3p	Snrpd1
		Xist	miR-148-3p	Sesn2
		Xist	miR-148-3p	Tbp
		Xist	miR-148-3p	Mecp2
		Xist	miR-148-3p	Pappa
		Xist	miR-148-3p	Paqr9
		Xist	miR-148-3p	Mllt10
		Xist	miR-148-3p	Rasgrp1
		Xist	miR-148-3p	S1pr1
		Xist	miR-148-3p	Rab34
		Xist	miR-148-3p	Nat14
		Xist	miR-148-3p	Mboat2
		Xist	miR-148-3p	Pde5a
		Xist	miR-148-3p	Mnt
		Xist	miR-148-3p	Rfx7
		Xist	miR-148-3p	Dmpk
		Xist	miR-148-3p	Cpeb4
		Xist	miR-148-3p	Spire1
		Xist	miR-148-3p	Sos1
		Xist	miR-148-3p	Btbd3
		Xist	miR-148-3p	Znrf1
		Xist	miR-148-3p	Lipg
		Xist	miR-148-3p	Six4
		Xist	miR-148-3p	Canx
		Xist	miR-148-3p	Dedd
		Xist	miR-148-3p	Dcp1a
		Xist	miR-148-3p	Atxn1
		Xist	miR-148-3p	Ahdc1
		Xist	miR-148-3p	Cast
		Xist	miR-148-3p	Mdm4
		Xist	miR-148-3p	Stard13
		Xist	miR-148-3p	Myo9a
		Xist	miR-148-3p	Dnmt1
		Xist	miR-148-3p	Cers6
		Xist	miR-148-3p	Tbl1xr1
		Xist	miR-148-3p	Fbxl19
		Xist	miR-148-3p	Rnf217
		Xist	miR-148-3p	Inhbb
		Xist	miR-148-3p	Acvr1
		Xist	miR-148-3p	Psen1
		Xist	miR-148-3p	Lnpep
		Xist	miR-148-3p	Il6st
		Xist	miR-148-3p	Glce
		Xist	miR-148-3p	Atp2b4
		Xist	miR-148-3p	Stx6
		Xist	miR-148-3p	Slc25a44
		Xist	miR-148-3p	Map1b
		Xist	miR-148-3p	Cnih4
		Xist	miR-148-3p	Cckbr
		Xist	miR-148-3p	Fam168b
		Xist	miR-148-3p	Chchd3
		Xist	miR-148-3p	Icmt
		Xist	miR-148-3p	Pdpr
		Xist	miR-148-3p	Map4k3
		Xist	miR-148-3p	Slc22a5
		Xist	miR-148-3p	Sesn3
		Xist	miR-148-3p	Cct6a
		Xist	miR-148-3p	Bcl7a
		Xist	miR-148-3p	Epas1
		Xist	miR-148-3p	Cdh20
		Xist	miR-148-3p	Ctsa
		Xist	miR-148-3p	Snrk
		Xist	miR-148-3p	Aff1
		Pvt1	miR-148-3p	Slc38a2
		Pvt1	miR-148-3p	Klf4
		Pvt1	miR-148-3p	Arrdc3
		Pvt1	miR-148-3p	Col4a1
		Pvt1	miR-148-3p	Tmem54
		Pvt1	miR-148-3p	Cul5
		Pvt1	miR-148-3p	Secisbp2l
		Pvt1	miR-148-3p	Ube2d3
		Pvt1	miR-148-3p	Nsd1
		Pvt1	miR-148-3p	Gpr137c
		Pvt1	miR-148-3p	Zdhhc17
		Pvt1	miR-148-3p	Usp33
		Pvt1	miR-148-3p	Otud4
		Pvt1	miR-148-3p	Itsn2
		Pvt1	miR-148-3p	Ppargc1b
		Pvt1	miR-148-3p	Cyth3
		Pvt1	miR-148-3p	Atp11a
		Pvt1	miR-148-3p	Pdia3
		Pvt1	miR-148-3p	Nptx1
		Pvt1	miR-148-3p	Lbr
		Pvt1	miR-148-3p	E2f3
		Pvt1	miR-148-3p	Gpd2
		Pvt1	miR-148-3p	Rcc2
		Pvt1	miR-148-3p	Sestd1
		Pvt1	miR-148-3p	Adam10
		Pvt1	miR-148-3p	Arf4
		Pvt1	miR-148-3p	Lipa
		Pvt1	miR-148-3p	Usp48
		Pvt1	miR-148-3p	Dyrk1a
		Pvt1	miR-148-3p	Ltbp1
		Pvt1	miR-148-3p	Ssr1
		Pvt1	miR-148-3p	Mob1a
		Pvt1	miR-148-3p	Rc3h2
		Pvt1	miR-148-3p	Nox4
		Pvt1	miR-148-3p	Nrarp
		Pvt1	miR-148-3p	Abcb7
		Pvt1	miR-148-3p	Ywhab
		Pvt1	miR-148-3p	Igf1
		Pvt1	miR-148-3p	Stk38l
		Pvt1	miR-148-3p	Klf5
		Pvt1	miR-148-3p	Zbtb7a
		Pvt1	miR-148-3p	Usp47
		Pvt1	miR-148-3p	Tnpo1
		Pvt1	miR-148-3p	Ermp1
		Pvt1	miR-148-3p	Usp7
		Pvt1	miR-148-3p	Smad5
		Pvt1	miR-148-3p	Map3k9
		Pvt1	miR-148-3p	Cnot6
		Pvt1	miR-148-3p	Cp
		Pvt1	miR-148-3p	Ptpn14
		Pvt1	miR-148-3p	Smad2
		Pvt1	miR-148-3p	Usp31
		Pvt1	miR-148-3p	Il13ra1
		Pvt1	miR-148-3p	Slc2a1
		Pvt1	miR-148-3p	Maf
		Pvt1	miR-148-3p	Pten
		Pvt1	miR-148-3p	Errfi1
		Pvt1	miR-148-3p	Lrp4
		Pvt1	miR-148-3p	Baz2b
		Pvt1	miR-148-3p	Cep350
		Pvt1	miR-148-3p	Acsl4
		Pvt1	miR-148-3p	Steap4
		Pvt1	miR-148-3p	Clcn3
		Pvt1	miR-148-3p	Hnf4a
		Pvt1	miR-148-3p	Ubap2l
		Pvt1	miR-148-3p	Bcl2l11
		Pvt1	miR-148-3p	Eapp
		Pvt1	miR-148-3p	Lgals8
		Pvt1	miR-148-3p	Hif1an
		Pvt1	miR-148-3p	Dicer1
		Pvt1	miR-148-3p	Erbb3
		Pvt1	miR-148-3p	Dyrk1b
		Pvt1	miR-148-3p	Nptn
		Pvt1	miR-148-3p	Phip
		Pvt1	miR-148-3p	Zfyve26
		Pvt1	miR-148-3p	Spty2d1
		Pvt1	miR-148-3p	Cntn4
		Pvt1	miR-148-3p	Itpk1
		Pvt1	miR-148-3p	Itgb8
		Pvt1	miR-148-3p	Adamts5
		Pvt1	miR-148-3p	Ccnf
		Pvt1	miR-148-3p	Dmxl1
		Pvt1	miR-148-3p	Itga5
		Pvt1	miR-148-3p	Arfgef1
		Pvt1	miR-148-3p	Stx3
		Pvt1	miR-148-3p	Tnfrsf1b
		Pvt1	miR-148-3p	Pgrmc2
		Pvt1	miR-148-3p	Srsf11
		Pvt1	miR-148-3p	Sec23a
		Pvt1	miR-148-3p	Arpp19
		Pvt1	miR-148-3p	Vmp1
		Pvt1	miR-148-3p	Cggbp1
		Pvt1	miR-148-3p	Mier1
		Pvt1	miR-148-3p	Fbn1
		Pvt1	miR-148-3p	Cdk1
		Pvt1	miR-148-3p	Syne2
		Pvt1	miR-148-3p	Ppard
		Pvt1	miR-148-3p	Ldlr
		Pvt1	miR-148-3p	Arhgef12
		Pvt1	miR-148-3p	Mtf1
		Pvt1	miR-148-3p	Dcp2
		Pvt1	miR-148-3p	Gcdh
		Pvt1	miR-148-3p	Prnp
		Pvt1	miR-148-3p	Sbf2
		Pvt1	miR-148-3p	Ube2w
		Pvt1	miR-148-3p	Rtn4
		Pvt1	miR-148-3p	Pou3f2
		Pvt1	miR-148-3p	Nfya
		Pvt1	miR-148-3p	Fam104a
		Pvt1	miR-148-3p	Trak2
		Pvt1	miR-148-3p	Phc3
		Pvt1	miR-148-3p	Nrp1
		Pvt1	miR-148-3p	Atg12
		Pvt1	miR-148-3p	Mef2a
		Pvt1	miR-148-3p	Cfl2
		Pvt1	miR-148-3p	Zcchc2
		Pvt1	miR-148-3p	Nat8l
		Pvt1	miR-148-3p	Phax
		Pvt1	miR-148-3p	Trps1
		Pvt1	miR-148-3p	Bcl7b
		Pvt1	miR-148-3p	Fam13b
		Pvt1	miR-148-3p	Ap1g1
		Pvt1	miR-148-3p	Dlg2
		Pvt1	miR-148-3p	Rgma
		Pvt1	miR-148-3p	Clta
		Pvt1	miR-148-3p	Uhmk1
		Pvt1	miR-148-3p	Neurl4
		Pvt1	miR-148-3p	Fbxo28
		Pvt1	miR-148-3p	Brpf1
		Pvt1	miR-148-3p	Rc3h1
		Pvt1	miR-148-3p	Matn3
		Pvt1	miR-148-3p	Phf20
		Pvt1	miR-148-3p	Spin1
		Pvt1	miR-148-3p	Npepl1
		Pvt1	miR-148-3p	Sik1
		Pvt1	miR-148-3p	Cdk19
		Pvt1	miR-148-3p	Dock6
		Pvt1	miR-148-3p	Vps37a
		Pvt1	miR-148-3p	Nfat5
		Pvt1	miR-148-3p	Ino80
		Pvt1	miR-148-3p	Ppp6r1
		Pvt1	miR-148-3p	Alcam
		Pvt1	miR-148-3p	Ppp1r10
		Pvt1	miR-148-3p	Pigs
		Pvt1	miR-148-3p	Mlph
		Pvt1	miR-148-3p	Rai14
		Pvt1	miR-148-3p	Slc12a7
		Pvt1	miR-148-3p	Chd7
		Pvt1	miR-148-3p	Ppp1cb
		Pvt1	miR-148-3p	Klf6
		Pvt1	miR-148-3p	Bhlhe41
		Pvt1	miR-148-3p	Stt3a
		Pvt1	miR-148-3p	Ube3b
		Pvt1	miR-148-3p	Psmd1
		Pvt1	miR-148-3p	Picalm
		Pvt1	miR-148-3p	Ipo8
		Pvt1	miR-148-3p	Rdh16
		Pvt1	miR-148-3p	Zdhhc6
		Pvt1	miR-148-3p	Epdr1
		Pvt1	miR-148-3p	Ncln
		Pvt1	miR-148-3p	Tgif2
		Pvt1	miR-148-3p	Tmed7
		Pvt1	miR-148-3p	Eps15
		Pvt1	miR-148-3p	Prkaa1
		Pvt1	miR-148-3p	Amot
		Pvt1	miR-148-3p	Cdk8
		Pvt1	miR-148-3p	Tfrc
		Pvt1	miR-148-3p	Rictor
		Pvt1	miR-148-3p	Agfg1
		Pvt1	miR-148-3p	Atxn1l
		Pvt1	miR-148-3p	Synj1
		Pvt1	miR-148-3p	Dynll2
		Pvt1	miR-148-3p	Pcsk9
		Pvt1	miR-148-3p	Arl6ip1
		Pvt1	miR-148-3p	Snx27
		Pvt1	miR-148-3p	Maf1
		Pvt1	miR-148-3p	Pbxip1
		Pvt1	miR-148-3p	Atp8a1
		Pvt1	miR-148-3p	Txnip
		Pvt1	miR-148-3p	Atp7a
		Pvt1	miR-148-3p	Tet2
		Pvt1	miR-148-3p	Mtmr10
		Pvt1	miR-148-3p	Pik3r3
		Pvt1	miR-148-3p	Sbno1
		Pvt1	miR-148-3p	Blcap
		Pvt1	miR-148-3p	Tnrc6a
		Pvt1	miR-148-3p	Pnpla6
		Pvt1	miR-148-3p	Snrpd1
		Pvt1	miR-148-3p	Sesn2
		Pvt1	miR-148-3p	Tbp
		Pvt1	miR-148-3p	Mecp2
		Pvt1	miR-148-3p	Pappa
		Pvt1	miR-148-3p	Paqr9
		Pvt1	miR-148-3p	Mllt10
		Pvt1	miR-148-3p	Rasgrp1
		Pvt1	miR-148-3p	S1pr1
		Pvt1	miR-148-3p	Rab34
		Pvt1	miR-148-3p	Nat14
		Pvt1	miR-148-3p	Mboat2
		Pvt1	miR-148-3p	Pde5a
		Pvt1	miR-148-3p	Mnt
		Pvt1	miR-148-3p	Rfx7
		Pvt1	miR-148-3p	Dmpk
		Pvt1	miR-148-3p	Cpeb4
		Pvt1	miR-148-3p	Spire1
		Pvt1	miR-148-3p	Sos1
		Pvt1	miR-148-3p	Btbd3
		Pvt1	miR-148-3p	Znrf1
		Pvt1	miR-148-3p	Lipg
		Pvt1	miR-148-3p	Six4
		Pvt1	miR-148-3p	Canx
		Pvt1	miR-148-3p	Dedd
		Pvt1	miR-148-3p	Dcp1a
		Pvt1	miR-148-3p	Atxn1
		Pvt1	miR-148-3p	Ahdc1
		Pvt1	miR-148-3p	Cast
		Pvt1	miR-148-3p	Mdm4
		Pvt1	miR-148-3p	Stard13
		Pvt1	miR-148-3p	Myo9a
		Pvt1	miR-148-3p	Dnmt1
		Pvt1	miR-148-3p	Cers6
		Pvt1	miR-148-3p	Tbl1xr1
		Pvt1	miR-148-3p	Fbxl19
		Pvt1	miR-148-3p	Rnf217
		Pvt1	miR-148-3p	Inhbb
		Pvt1	miR-148-3p	Acvr1
		Pvt1	miR-148-3p	Psen1
		Pvt1	miR-148-3p	Lnpep
		Pvt1	miR-148-3p	Il6st
		Pvt1	miR-148-3p	Glce
		Pvt1	miR-148-3p	Atp2b4
		Pvt1	miR-148-3p	Stx6
		Pvt1	miR-148-3p	Slc25a44
		Pvt1	miR-148-3p	Map1b
		Pvt1	miR-148-3p	Cnih4
		Pvt1	miR-148-3p	Cckbr
		Pvt1	miR-148-3p	Fam168b
		Pvt1	miR-148-3p	Chchd3
		Pvt1	miR-148-3p	Icmt
		Pvt1	miR-148-3p	Pdpr
		Pvt1	miR-148-3p	Map4k3
		Pvt1	miR-148-3p	Slc22a5
		Pvt1	miR-148-3p	Sesn3
		Pvt1	miR-148-3p	Cct6a
		Pvt1	miR-148-3p	Bcl7a
		Pvt1	miR-148-3p	Epas1
		Pvt1	miR-148-3p	Cdh20
		Pvt1	miR-148-3p	Ctsa
		Pvt1	miR-148-3p	Snrk
		Pvt1	miR-148-3p	Aff1
		Xist	miR-17-5p	Lamp5
		Xist	miR-17-5p	Ankrd17
		Xist	miR-17-5p	Il6st
		Xist	miR-17-5p	Klf9
		Xist	miR-17-5p	Mospd2
		Xist	miR-17-5p	E2f1
		Xist	miR-17-5p	Phlpp2
		Xist	miR-17-5p	Fbxo21
		Xist	miR-17-5p	Egln3
		Xist	miR-17-5p	Stk38
		Xist	miR-17-5p	Ppp3r1
		Xist	miR-17-5p	Cers6
		Xist	miR-17-5p	Plag1
		Xist	miR-17-5p	Klhl2
		Xist	miR-17-5p	Mex3d
		Xist	miR-17-5p	Fbxo31
		Xist	miR-17-5p	Rab5b
		Xist	miR-17-5p	Ywhaq
		Xist	miR-17-5p	Mkrn1
		Xist	miR-17-5p	Rock2
		Xist	miR-17-5p	Pdgfra
		Xist	miR-17-5p	Gpr137c
		Xist	miR-17-5p	Ube3c
		Xist	miR-17-5p	Lama3
		Xist	miR-17-5p	Trappc2
		Xist	miR-17-5p	Slc35b4
		Xist	miR-17-5p	Hlf
		Xist	miR-17-5p	Slain2
		Xist	miR-17-5p	Atp1a2
		Xist	miR-17-5p	Slc22a23
		Xist	miR-17-5p	Rhoc
		Xist	miR-17-5p	Smad6
		Xist	miR-17-5p	Tagap
		Xist	miR-17-5p	Sorl1
		Xist	miR-17-5p	Slc39a6
		Xist	miR-17-5p	Cog6
		Xist	miR-17-5p	Ajuba
		Xist	miR-17-5p	Rel
		Xist	miR-17-5p	Dip2a
		Xist	miR-17-5p	Zbtb6
		Xist	miR-17-5p	Tada2b
		Xist	miR-17-5p	Camta1
		Xist	miR-17-5p	Mfap3l
		Xist	miR-17-5p	Twf1
		Xist	miR-17-5p	Sesn3
		Xist	miR-17-5p	Rell1
		Xist	miR-17-5p	Sik1
		Xist	miR-17-5p	Zbtb44
		Xist	miR-17-5p	Ankrd13c
		Xist	miR-17-5p	Smoc2
		Xist	miR-17-5p	Pitpna
		Xist	miR-17-5p	Pogk
		Xist	miR-17-5p	Slc41a1
		Xist	miR-17-5p	Reep3
		Xist	miR-17-5p	Jazf1
		Xist	miR-17-5p	Myo19
		Xist	miR-17-5p	Spty2d1
		Xist	miR-17-5p	Csrnp3
		Xist	miR-17-5p	Ankrd9
		Xist	miR-17-5p	Irf9
		Xist	miR-17-5p	Iqsec2
		Xist	miR-17-5p	Mastl
		Xist	miR-17-5p	Dnm1l
		Xist	miR-17-5p	Elk3
		Xist	miR-17-5p	Cdkn1a
		Xist	miR-17-5p	Pank3
		Xist	miR-17-5p	Tcf4
		Xist	miR-17-5p	Tmem25
		Xist	miR-17-5p	Itgb8
		Xist	miR-17-5p	Mfn2
		Xist	miR-17-5p	Atad2
		Xist	miR-17-5p	Fyco1
		Xist	miR-17-5p	Pfkp
		Xist	miR-17-5p	Plxna1
		Xist	miR-17-5p	Ankib1
		Xist	miR-17-5p	Mvk
		Xist	miR-17-5p	Prrg1
		Xist	miR-17-5p	Cc2d1a
		Xist	miR-17-5p	Rps6ka5
		Xist	miR-17-5p	Arhgef10
		Xist	miR-17-5p	Rnf24
		Xist	miR-17-5p	Ndel1
		Xist	miR-17-5p	Ptpdc1
		Xist	miR-17-5p	Ppm1a
		Xist	miR-17-5p	Bmp2
		Xist	miR-17-5p	Map3k12
		Xist	miR-17-5p	Trim3
		Xist	miR-17-5p	Lasp1
		Xist	miR-17-5p	Kcnq2
		Xist	miR-17-5p	Rpa2
		Xist	miR-17-5p	Cdca7
		Xist	miR-17-5p	Ficd
		Xist	miR-17-5p	Prr15
		Xist	miR-17-5p	Mat2b
		Xist	miR-17-5p	Tor1aip2
		Xist	miR-17-5p	Otud4
		Xist	miR-17-5p	Epha4
		Xist	miR-17-5p	Mink1
		Xist	miR-17-5p	Usp46
		Xist	miR-17-5p	Racgap1
		Xist	miR-17-5p	Rbms1
		Xist	miR-17-5p	Rb1
		Xist	miR-17-5p	Tmem168
		Xist	miR-17-5p	Topors
		Xist	miR-17-5p	Iqsec1
		Xist	miR-17-5p	Gad2
		Xist	miR-17-5p	Ssx2ip
		Xist	miR-17-5p	Cox7a2l
		Xist	miR-17-5p	Stxbp5
		Xist	miR-17-5p	Pdlim5
		Xist	miR-17-5p	Fnbp4
		Xist	miR-17-5p	Kif23
		Xist	miR-17-5p	Ddx5
		Xist	miR-17-5p	Kif14
		Xist	miR-17-5p	Usp32
		Xist	miR-17-5p	Mapk1
		Xist	miR-17-5p	Unk
		Xist	miR-17-5p	Map3k5
		Xist	miR-17-5p	Tle4
		Xist	miR-17-5p	Scamp5
		Xist	miR-17-5p	Clpx
		Xist	miR-17-5p	Ipo9
		Xist	miR-17-5p	Rap2c
		Xist	miR-17-5p	Ppp1r15b
		Xist	miR-17-5p	Polq
		Xist	miR-17-5p	Atxn1
		Xist	miR-17-5p	Fjx1
		Xist	miR-17-5p	Dedd
		Xist	miR-17-5p	Ccdc71l
		Xist	miR-17-5p	Rev3l
		Xist	miR-17-5p	Rab22a
		Xist	miR-17-5p	Timp2
		Xist	miR-17-5p	Fam13c
		Xist	miR-17-5p	Aak1
		Xist	miR-17-5p	Ikzf2
		Xist	miR-17-5p	Zbtb9
		Xist	miR-17-5p	Cd69
		Xist	miR-17-5p	Pkia
		Xist	miR-17-5p	Rbl1
		Xist	miR-17-5p	Syap1
		Xist	miR-17-5p	Rbbp7
		Xist	miR-17-5p	Rapgefl1
		Xist	miR-17-5p	Zbtb33
		Xist	miR-17-5p	Pam
		Xist	miR-17-5p	Cbx5
		Xist	miR-17-5p	Rnf2
		Xist	miR-17-5p	Zfyve21
		Xist	miR-17-5p	Arhgap12
		Xist	miR-17-5p	Txnip
		Xist	miR-17-5p	Polr3g
		Xist	miR-17-5p	Tsku
		Xist	miR-17-5p	Chic1
		Xist	miR-17-5p	Pfkfb3
		Xist	miR-17-5p	Ubxn2a
		Xist	miR-17-5p	Syt17
		Xist	miR-17-5p	Ino80
		Xist	miR-17-5p	Lypd6
		Xist	miR-17-5p	Ocrl
		Xist	miR-17-5p	Ncoa3
		Xist	miR-17-5p	Npat
		Xist	miR-17-5p	Ubr5
		Xist	miR-17-5p	Jrkl
		Xist	miR-17-5p	Hdac4
		Xist	miR-17-5p	Zbtb7a
		Xist	miR-17-5p	Sp9
		Xist	miR-17-5p	Eea1
		Xist	miR-17-5p	Phf1
		Xist	miR-17-5p	Chd9
		Xist	miR-17-5p	Sertad2
		Xist	miR-17-5p	Bhlhe41
		Xist	miR-17-5p	Sgms1
		Xist	miR-17-5p	Cnot6l
		Xist	miR-17-5p	Tmed8
		Xist	miR-17-5p	Mynn
		Xist	miR-17-5p	Dcaf8
		Xist	miR-17-5p	Prrx1
		Xist	miR-17-5p	Fam126b
		Xist	miR-17-5p	Sall1
		Xist	miR-17-5p	Myo9a
		Xist	miR-17-5p	Katnal1
		Xist	miR-17-5p	Map3k13
		Xist	miR-17-5p	Gpr157
		Xist	miR-17-5p	Sacs
		Xist	miR-17-5p	Smad5
		Xist	miR-17-5p	Stat3
		Xist	miR-17-5p	Tgfb1i1
		Xist	miR-17-5p	Clock
		Xist	miR-17-5p	Yod1
		Xist	miR-17-5p	Bambi
		Xist	miR-17-5p	Slc30a7
		Xist	miR-17-5p	Rasd1
		Xist	miR-17-5p	Col4a2
		Xist	miR-17-5p	Nacc2
		Xist	miR-17-5p	Sema4b
		Xist	miR-17-5p	Irf1
		Xist	miR-17-5p	Ythdf3
		Xist	miR-17-5p	Frmd4a
		Xist	miR-17-5p	Smad7
		Xist	miR-17-5p	Etv1
		Xist	miR-17-5p	Plekho2
		Xist	miR-17-5p	Csgalnact1
		Xist	miR-17-5p	Col4a1
		Xist	miR-17-5p	Bbip1
		Xist	miR-17-5p	Bbx
		Xist	miR-17-5p	Ppp6c
		Xist	miR-17-5p	Pxk
		Xist	miR-17-5p	Map3k2
		Xist	miR-17-5p	Apcdd1
		Xist	miR-17-5p	Has2
		Xist	miR-17-5p	Dmtf1
		Xist	miR-17-5p	Casp8
		Xist	miR-17-5p	Irf2bp2
		Xist	miR-17-5p	Mdm4
		Xist	miR-17-5p	Arl1
		Xist	miR-17-5p	Nbl1
		Xist	miR-17-5p	Med12l
		Xist	miR-17-5p	Tmem123
		Xist	miR-17-5p	Sobp
		Xist	miR-17-5p	Mmp2
		Xist	miR-17-5p	Abl2
		Xist	miR-17-5p	Dmrta2
		Xist	miR-17-5p	Crybg3
		Xist	miR-17-5p	F3
		Xist	miR-17-5p	Pde5a
		Xist	miR-17-5p	Pex5l
		Xist	miR-17-5p	Sytl4
		Xist	miR-17-5p	Fndc3b
		Xist	miR-17-5p	Kbtbd8
		Xist	miR-17-5p	Nbea
		Xist	miR-17-5p	Nxf1
		Xist	miR-17-5p	Samd8
		Xist	miR-17-5p	Nfib
		Xist	miR-17-5p	Magi3
		Xist	miR-17-5p	Lzic
		Xist	miR-17-5p	Klhl15
		Xist	miR-17-5p	Klhl28
		Xist	miR-17-5p	Epha7
		Xist	miR-17-5p	Skil
		Xist	miR-17-5p	Pbxip1
		Xist	miR-17-5p	Fbxo11
		Xist	miR-17-5p	Btg3
		Xist	miR-17-5p	Ppara
		Xist	miR-17-5p	Adamts5
		Xist	miR-17-5p	Abhd2
		Xist	miR-17-5p	Spopl
		Xist	miR-17-5p	Rcan3
		Xist	miR-17-5p	Dennd5b
		Xist	miR-17-5p	Tfam
		Xist	miR-17-5p	Ptgs1
		Xist	miR-17-5p	Naa50
		Xist	miR-17-5p	Rab8b
		Xist	miR-17-5p	Zbtb4
		Xist	miR-17-5p	Asb1
		Xist	miR-17-5p	Tspan9
		Xist	miR-17-5p	Ankrd10
		Xist	miR-17-5p	Trip11
		Xist	miR-17-5p	Rsf1
		Xist	miR-17-5p	Ppp1r21
		Xist	miR-17-5p	Phtf2
		Xist	miR-17-5p	Mmp24
		Xist	miR-17-5p	Coro2b
		Xist	miR-17-5p	Klf10
		Xist	miR-17-5p	Gramd1a
		Xist	miR-17-5p	Nr4a2
		Xist	miR-17-5p	Arid4a
		Xist	miR-17-5p	Pfn2
		Xist	miR-17-5p	Uxs1
		Xist	miR-17-5p	Gda
		Xist	miR-17-5p	Prepl
		Xist	miR-17-5p	Sdc2
		Xist	miR-17-5p	Ubap1
		Xist	miR-17-5p	Creb1
		Xist	miR-17-5p	Tanc2
		Xist	miR-17-5p	Tet3
		Xist	miR-17-5p	Ano6
		Xist	miR-17-5p	Runx3
		Xist	miR-17-5p	Trip10
		Xist	miR-17-5p	Fzd3
		Xist	miR-17-5p	Vps53
		Xist	miR-17-5p	Fxr1
		Xist	miR-17-5p	Thap2
		Xist	miR-17-5p	Fmnl3
		Xist	miR-17-5p	Fgl2
		Xist	miR-17-5p	Itga4
		Xist	miR-17-5p	Rora
		Xist	miR-17-5p	Unkl
		Xist	miR-17-5p	Sos1
		Xist	miR-17-5p	Shank2
		Xist	miR-17-5p	Cd274
		Xist	miR-17-5p	Cry2
		Xist	miR-17-5p	Ssh2
		Xist	miR-17-5p	Sntb2
		Xist	miR-17-5p	Zfpm2
		Xist	miR-17-5p	Mapk8
		Xist	miR-17-5p	Pafah1b2
		Xist	miR-17-5p	Gpatch2
		Xist	miR-17-5p	Sulf1
		Xist	miR-17-5p	Nup35
		Xist	miR-17-5p	Aktip
		Xist	miR-17-5p	Midn
		Xist	miR-17-5p	S1pr1
		Xist	miR-17-5p	Klhl20
		Xist	miR-17-5p	Tsg101
		Xist	miR-17-5p	Ahctf1
		Xist	miR-17-5p	Fgd4
		Xist	miR-17-5p	Pik3r1
		Xist	miR-17-5p	Atg16l1
		Xist	miR-17-5p	Tet1
		Xist	miR-17-5p	Nav2
		Xist	miR-17-5p	Mkln1
		Xist	miR-17-5p	Phip
		Xist	miR-17-5p	Arhgef18
		Xist	miR-17-5p	Ahnak
		Xist	miR-17-5p	Pard6b
		Xist	miR-17-5p	Ldlrap1
		Xist	miR-17-5p	App
		Xist	miR-17-5p	Napepld
		Xist	miR-17-5p	Fanci
		Xist	miR-17-5p	Furin
		Xist	miR-17-5p	Rab12
		Xist	miR-17-5p	Ankrd29
		Xist	miR-17-5p	Zc3h12c
		Xist	miR-17-5p	Nrbp1
		Xist	miR-17-5p	Kdm2a
		Xist	miR-17-5p	Klf3
		Xist	miR-17-5p	Nr4a3
		Xist	miR-17-5p	Ppp1r12b
		Xist	miR-17-5p	Ipo7
		Xist	miR-17-5p	Pla2g6
		Xist	miR-17-5p	Psd3
		Xist	miR-17-5p	Bcl2l11
		Xist	miR-17-5p	Pkn2
		Xist	miR-17-5p	Slc29a2
		Xist	miR-17-5p	Znfx1
		Xist	miR-17-5p	Tmcc1
		Xist	miR-17-5p	Nagk
		Xist	miR-17-5p	Luzp1
		Xist	miR-17-5p	Setd2
		Xist	miR-17-5p	Itfg1
		Xist	miR-17-5p	Slc25a36
		Xist	miR-17-5p	C2cd2
		Xist	miR-17-5p	Tmub2
		Xist	miR-17-5p	Btg2
		Xist	miR-17-5p	Klf12
		Xist	miR-17-5p	Map3k8
		Xist	miR-17-5p	Dusp2
		Xist	miR-17-5p	St3gal1
		Xist	miR-17-5p	F2r
		Xist	miR-17-5p	E2f5
		Xist	miR-17-5p	Gpr63
		Xist	miR-17-5p	Atxn1l
		Xist	miR-17-5p	Rasl11b
		Xist	miR-17-5p	Nr2c1
		Xist	miR-17-5p	Fam102a
		Xist	miR-17-5p	Ttpal
		Xist	miR-17-5p	Crk
		Xist	miR-17-5p	Ss18l1
		Xist	miR-17-5p	Limk1
		Xist	miR-17-5p	Rnf217
		Xist	miR-17-5p	Slc4a4
		Xist	miR-17-5p	Mknk2
		Xist	miR-17-5p	Cfl2
		Xist	miR-17-5p	Styx
		Xist	miR-17-5p	Oxr1
		Xist	miR-17-5p	Rasa2
		Xist	miR-17-5p	Eif5b
		Xist	miR-17-5p	Eif5a2
		Xist	miR-17-5p	Srgap3
		Xist	miR-17-5p	Pxdn
		Xist	miR-17-5p	Tsc22d2
		Xist	miR-17-5p	Lrig1
		Xist	miR-17-5p	Pcdha10
		Xist	miR-17-5p	Fam117a
		Xist	miR-17-5p	Dab2
		Xist	miR-17-5p	Phf6
		Xist	miR-17-5p	Pbx3
		Xist	miR-17-5p	Xiap
		Xist	miR-17-5p	Gpr146
		Xist	miR-17-5p	Rgma
		Xist	miR-17-5p	Tns1
		Xist	miR-17-5p	Ski
		Xist	miR-17-5p	Ctsa
		Xist	miR-17-5p	Tbc1d8b
		Xist	miR-17-5p	Cnot6
		Xist	miR-17-5p	Rrm2
		Xist	miR-17-5p	Jak1
		Xist	miR-17-5p	Egr2
		Xist	miR-17-5p	Itpkb
		Xist	miR-17-5p	Kif3b
		Xist	miR-17-5p	Ormdl3
		Xist	miR-17-5p	Spry4
		Xist	miR-17-5p	Rabep1
		Xist	miR-17-5p	Samd12
		Xist	miR-17-5p	Zfp91
		Xist	miR-17-5p	Zfyve26
		Xist	miR-17-5p	Tcf7l1
		Xist	miR-17-5p	Rundc1
		Xist	miR-17-5p	Rragd
		Xist	miR-17-5p	Usp28
		Xist	miR-17-5p	Gabra1
		Xist	miR-17-5p	Commd6
		Xist	miR-17-5p	Sirpa
		Xist	miR-17-5p	Arid4b
		Xist	miR-17-5p	Scml2
		Xist	miR-17-5p	Uevld
		Xist	miR-17-5p	Pde3b
		Xist	miR-17-5p	Kif5a
		Xist	miR-17-5p	Laptm4a
		Xist	miR-17-5p	Mecp2
		Xist	miR-17-5p	Vegfa
		Xist	miR-17-5p	Pknox1
		Xist	miR-17-5p	Aff1
		Xist	miR-17-5p	Klf11
		Xist	miR-17-5p	Akap13
		Xist	miR-17-5p	Cybrd1
		Xist	miR-17-5p	Wfs1
		Xist	miR-17-5p	Dnal1
		Xist	miR-17-5p	Arhgef3
		Xist	miR-17-5p	Atl3
		Xist	miR-17-5p	Ypel4
		Xist	miR-17-5p	Lcor
		Xist	miR-17-5p	Cdc37l1
		Xist	miR-17-5p	Igf2bp1
		Xist	miR-17-5p	Elk4
		Xist	miR-17-5p	Fnbp1l
		Xist	miR-17-5p	Fbxl5
		Xist	miR-17-5p	Mapre3
		Xist	miR-17-5p	Dcbld2
		Xist	miR-17-5p	Gnpda2
		Xist	miR-17-5p	Tnks1bp1
		Xist	miR-17-5p	Ankrd52
		Xist	miR-17-5p	St8sia2
		Xist	miR-17-5p	Sike1
		Xist	miR-17-5p	Itpripl2
		Xist	miR-17-5p	Sfmbt1
		Xist	miR-17-5p	Csnk1g1
		Xist	miR-17-5p	Map7
		Xist	miR-17-5p	Map3k9
		Xist	miR-17-5p	Rorc
		Xist	miR-17-5p	Wdr37
		Xist	miR-17-5p	Arhgap35
		Xist	miR-17-5p	Dpy19l3
		Xist	miR-17-5p	Cep97
		Xist	miR-17-5p	Ddhd1
		Xist	miR-17-5p	Ptpn4
		Xist	miR-17-5p	L3mbtl3
		Xist	miR-17-5p	Ate1
		Xist	miR-17-5p	Cnot4
		Xist	miR-17-5p	Brms1l
		Xist	miR-17-5p	Golga1
		Xist	miR-17-5p	Lyst
		Xist	miR-17-5p	Nfat5
		Xist	miR-17-5p	Rlim
		Xist	miR-17-5p	Adarb1
		Xist	miR-17-5p	Ube2w
		Xist	miR-17-5p	Nfe2l2
		Xist	miR-17-5p	Vldlr
		Xist	miR-17-5p	Tbcel
		Xist	miR-17-5p	Spred1
		Xist	miR-17-5p	Bahd1
		Xist	miR-17-5p	Rnh1
		Xist	miR-17-5p	Lpp
		Xist	miR-17-5p	Smoc1
		Xist	miR-17-5p	Slc16a6
		Xist	miR-17-5p	Fam199x
		Xist	miR-17-5p	Derl2
		Xist	miR-17-5p	Gab1
		Xist	miR-17-5p	Tes
		Xist	miR-17-5p	Rapgef4
		Xist	miR-17-5p	Trpm1
		Xist	miR-17-5p	Bcl11b
		Xist	miR-17-5p	Mfsd9
		Xist	miR-17-5p	Ccnd2
		Xist	miR-17-5p	Clip4
		Xist	miR-17-5p	Ppp6r3
		Xist	miR-17-5p	Tet2
		Xist	miR-17-5p	Btbd7
		Xist	miR-17-5p	Glo1
		Xist	miR-17-5p	Zbtb43
		Xist	miR-17-5p	Usp31
		Xist	miR-17-5p	Arhgap1
		Xist	miR-17-5p	Purb
		Xist	miR-17-5p	Wnk1
		Xist	miR-17-5p	Ldlr
		Xist	miR-17-5p	Fcho2
		Xist	miR-17-5p	Cald1
		Xist	miR-17-5p	Snx16
		Xist	miR-17-5p	Mxd1
		Xist	miR-17-5p	Nploc4
		Xist	miR-17-5p	Zranb1
		Xist	miR-17-5p	Esr1
		Xist	miR-17-5p	Kpna4
		Xist	miR-17-5p	Scamp2
		Xist	miR-17-5p	Prkx
		Xist	miR-17-5p	Fbxl3
		Xist	miR-17-5p	Cep120
		Xist	miR-17-5p	Pkd2
		Xist	miR-17-5p	Tnks2
		Xist	miR-17-5p	Mcm3
		Xist	miR-17-5p	Fastk
		Xist	miR-17-5p	Vangl1
		Xist	miR-17-5p	Ppp1r3b
		Xist	miR-17-5p	U2surp
		Xist	miR-17-5p	Enpp5
		Xist	miR-17-5p	Tmem50b
		Xist	miR-17-5p	Bmpr2
		Xist	miR-17-5p	Col4a3
		Xist	miR-17-5p	Neto2
		Xist	miR-17-5p	Rufy2
		Xist	miR-17-5p	Zdhhc1
		Xist	miR-17-5p	Rbl2
		Xist	miR-17-5p	Grhl2
		Xist	miR-17-5p	Cript
		Xist	miR-17-5p	Kcnb1
		Xist	miR-17-5p	Frmd6
		Xist	miR-17-5p	Atg2b
		Xist	miR-17-5p	Nin
		Xist	miR-17-5p	Slc35f3
		Xist	miR-17-5p	Slco1c1
		Xist	miR-17-5p	Vps26a
		Xist	miR-17-5p	Ppp2r2a
		Xist	miR-17-5p	Rest
		Xist	miR-17-5p	Tbc1d20
		Xist	miR-17-5p	Fgf5
		Xist	miR-17-5p	Fbxo28
		Xist	miR-17-5p	Hif1a
		Xist	miR-17-5p	Lpgat1
		Xist	miR-17-5p	Akt3
		Xist	miR-17-5p	Pdpr
		Xist	miR-17-5p	Bicc1
		Xist	miR-17-5p	Usp3
		Xist	miR-17-5p	Heg1
		Xist	miR-17-5p	Btbd10
		Xist	miR-17-5p	Stk11
		Xist	miR-17-5p	Dpysl2
		Xist	miR-17-5p	Ptgfrn
		Xist	miR-17-5p	Tbc1d9
		Xist	miR-17-5p	Sumf1
		Xist	miR-17-5p	Trim8
		Xist	miR-17-5p	Eif4a2
		Xist	miR-17-5p	Ostm1
		Xist	miR-17-5p	Abhd5
		Xist	miR-17-5p	E2f3
		Xist	miR-17-5p	Dusp8
		Xist	miR-17-5p	Hmgb3
		Xist	miR-17-5p	Rnf128
		Xist	miR-17-5p	Ptprd
		Xist	miR-17-5p	Snx8
		Xist	miR-17-5p	Sash1
		Xist	miR-17-5p	Gosr1
		Xist	miR-17-5p	Entpd4
		Xist	miR-17-5p	Mylip
		Xist	miR-17-5p	Sesn2
		Xist	miR-17-5p	Map3k14
		Xist	miR-17-5p	Frs2
		Xist	miR-17-5p	Trim37
		Xist	miR-17-5p	Il17rd
		Xist	miR-17-5p	Uri1
		Xist	miR-17-5p	Slc25a44
		Xist	miR-17-5p	Rsbn1
		Xist	miR-17-5p	Ccnd1
		Xist	miR-17-5p	Dync1li2
		Xist	miR-17-5p	Bnc2
		Xist	miR-17-5p	Sar1b
		Xist	miR-17-5p	Lif
		Xist	miR-17-5p	Rab11fip1
		Xist	miR-17-5p	Wdfy3
		Xist	miR-17-5p	Dock4
		Xist	miR-17-5p	Cnot7
		Xist	miR-17-5p	Cadm2
		Xist	miR-17-5p	Stx6
		Xist	miR-17-5p	Bnip2
		Xist	miR-17-5p	Celsr2
		Xist	miR-17-5p	Tshz3
		Xist	miR-17-5p	Thbs2
		Xist	miR-17-5p	Eif4g2
		Xist	miR-17-5p	Bicd2
		Xist	miR-17-5p	Lima1
		Xist	miR-17-5p	Frmpd4
		Xist	miR-17-5p	Mast3
		Xist	miR-17-5p	Foxj3
		Xist	miR-17-5p	Wnk3
		Xist	miR-17-5p	Mtf1
		Xist	miR-17-5p	Fndc3a
		Xist	miR-17-5p	Abi1
		Xist	miR-17-5p	Dlc1
		Xist	miR-17-5p	Ccng2
		Xist	miR-17-5p	Tbx3
		Xist	miR-17-5p	Mcl1
		Xist	miR-17-5p	Sqstm1
		Xist	miR-17-5p	Sds
		Xist	miR-17-5p	Tmem127
		Xist	miR-17-5p	Sh3pxd2a
		Xist	miR-17-5p	Mapk9
		Xist	miR-17-5p	Acsl4
		Xist	miR-17-5p	Kpna3
		Pvt1	miR-17-5p	Lamp5
		Pvt1	miR-17-5p	Ankrd17
		Pvt1	miR-17-5p	Il6st
		Pvt1	miR-17-5p	Klf9
		Pvt1	miR-17-5p	Mospd2
		Pvt1	miR-17-5p	E2f1
		Pvt1	miR-17-5p	Phlpp2
		Pvt1	miR-17-5p	Fbxo21
		Pvt1	miR-17-5p	Egln3
		Pvt1	miR-17-5p	Stk38
		Pvt1	miR-17-5p	Ppp3r1
		Pvt1	miR-17-5p	Cers6
		Pvt1	miR-17-5p	Plag1
		Pvt1	miR-17-5p	Klhl2
		Pvt1	miR-17-5p	Mex3d
		Pvt1	miR-17-5p	Fbxo31
		Pvt1	miR-17-5p	Rab5b
		Pvt1	miR-17-5p	Ywhaq
		Pvt1	miR-17-5p	Mkrn1
		Pvt1	miR-17-5p	Rock2
		Pvt1	miR-17-5p	Pdgfra
		Pvt1	miR-17-5p	Gpr137c
		Pvt1	miR-17-5p	Ube3c
		Pvt1	miR-17-5p	Lama3
		Pvt1	miR-17-5p	Trappc2
		Pvt1	miR-17-5p	Slc35b4
		Pvt1	miR-17-5p	Hlf
		Pvt1	miR-17-5p	Slain2
		Pvt1	miR-17-5p	Atp1a2
		Pvt1	miR-17-5p	Slc22a23
		Pvt1	miR-17-5p	Rhoc
		Pvt1	miR-17-5p	Smad6
		Pvt1	miR-17-5p	Tagap
		Pvt1	miR-17-5p	Sorl1
		Pvt1	miR-17-5p	Slc39a6
		Pvt1	miR-17-5p	Cog6
		Pvt1	miR-17-5p	Ajuba
		Pvt1	miR-17-5p	Rel
		Pvt1	miR-17-5p	Dip2a
		Pvt1	miR-17-5p	Zbtb6
		Pvt1	miR-17-5p	Tada2b
		Pvt1	miR-17-5p	Camta1
		Pvt1	miR-17-5p	Mfap3l
		Pvt1	miR-17-5p	Twf1
		Pvt1	miR-17-5p	Sesn3
		Pvt1	miR-17-5p	Rell1
		Pvt1	miR-17-5p	Sik1
		Pvt1	miR-17-5p	Zbtb44
		Pvt1	miR-17-5p	Ankrd13c
		Pvt1	miR-17-5p	Smoc2
		Pvt1	miR-17-5p	Pitpna
		Pvt1	miR-17-5p	Pogk
		Pvt1	miR-17-5p	Slc41a1
		Pvt1	miR-17-5p	Reep3
		Pvt1	miR-17-5p	Jazf1
		Pvt1	miR-17-5p	Myo19
		Pvt1	miR-17-5p	Spty2d1
		Pvt1	miR-17-5p	Csrnp3
		Pvt1	miR-17-5p	Ankrd9
		Pvt1	miR-17-5p	Irf9
		Pvt1	miR-17-5p	Iqsec2
		Pvt1	miR-17-5p	Mastl
		Pvt1	miR-17-5p	Dnm1l
		Pvt1	miR-17-5p	Elk3
		Pvt1	miR-17-5p	Cdkn1a
		Pvt1	miR-17-5p	Pank3
		Pvt1	miR-17-5p	Tcf4
		Pvt1	miR-17-5p	Tmem25
		Pvt1	miR-17-5p	Itgb8
		Pvt1	miR-17-5p	Mfn2
		Pvt1	miR-17-5p	Atad2
		Pvt1	miR-17-5p	Fyco1
		Pvt1	miR-17-5p	Pfkp
		Pvt1	miR-17-5p	Plxna1
		Pvt1	miR-17-5p	Ankib1
		Pvt1	miR-17-5p	Mvk
		Pvt1	miR-17-5p	Prrg1
		Pvt1	miR-17-5p	Cc2d1a
		Pvt1	miR-17-5p	Rps6ka5
		Pvt1	miR-17-5p	Arhgef10
		Pvt1	miR-17-5p	Rnf24
		Pvt1	miR-17-5p	Ndel1
		Pvt1	miR-17-5p	Ptpdc1
		Pvt1	miR-17-5p	Ppm1a
		Pvt1	miR-17-5p	Bmp2
		Pvt1	miR-17-5p	Map3k12
		Pvt1	miR-17-5p	Trim3
		Pvt1	miR-17-5p	Lasp1
		Pvt1	miR-17-5p	Kcnq2
		Pvt1	miR-17-5p	Rpa2
		Pvt1	miR-17-5p	Cdca7
		Pvt1	miR-17-5p	Ficd
		Pvt1	miR-17-5p	Prr15
		Pvt1	miR-17-5p	Mat2b
		Pvt1	miR-17-5p	Tor1aip2
		Pvt1	miR-17-5p	Otud4
		Pvt1	miR-17-5p	Epha4
		Pvt1	miR-17-5p	Mink1
		Pvt1	miR-17-5p	Usp46
		Pvt1	miR-17-5p	Racgap1
		Pvt1	miR-17-5p	Rbms1
		Pvt1	miR-17-5p	Rb1
		Pvt1	miR-17-5p	Tmem168
		Pvt1	miR-17-5p	Topors
		Pvt1	miR-17-5p	Iqsec1
		Pvt1	miR-17-5p	Gad2
		Pvt1	miR-17-5p	Ssx2ip
		Pvt1	miR-17-5p	Cox7a2l
		Pvt1	miR-17-5p	Stxbp5
		Pvt1	miR-17-5p	Pdlim5
		Pvt1	miR-17-5p	Fnbp4
		Pvt1	miR-17-5p	Kif23
		Pvt1	miR-17-5p	Ddx5
		Pvt1	miR-17-5p	Kif14
		Pvt1	miR-17-5p	Usp32
		Pvt1	miR-17-5p	Mapk1
		Pvt1	miR-17-5p	Unk
		Pvt1	miR-17-5p	Map3k5
		Pvt1	miR-17-5p	Tle4
		Pvt1	miR-17-5p	Scamp5
		Pvt1	miR-17-5p	Clpx
		Pvt1	miR-17-5p	Ipo9
		Pvt1	miR-17-5p	Rap2c
		Pvt1	miR-17-5p	Ppp1r15b
		Pvt1	miR-17-5p	Polq
		Pvt1	miR-17-5p	Atxn1
		Pvt1	miR-17-5p	Fjx1
		Pvt1	miR-17-5p	Dedd
		Pvt1	miR-17-5p	Ccdc71l
		Pvt1	miR-17-5p	Rev3l
		Pvt1	miR-17-5p	Rab22a
		Pvt1	miR-17-5p	Timp2
		Pvt1	miR-17-5p	Fam13c
		Pvt1	miR-17-5p	Aak1
		Pvt1	miR-17-5p	Ikzf2
		Pvt1	miR-17-5p	Zbtb9
		Pvt1	miR-17-5p	Cd69
		Pvt1	miR-17-5p	Pkia
		Pvt1	miR-17-5p	Rbl1
		Pvt1	miR-17-5p	Syap1
		Pvt1	miR-17-5p	Rbbp7
		Pvt1	miR-17-5p	Rapgefl1
		Pvt1	miR-17-5p	Zbtb33
		Pvt1	miR-17-5p	Pam
		Pvt1	miR-17-5p	Cbx5
		Pvt1	miR-17-5p	Rnf2
		Pvt1	miR-17-5p	Zfyve21
		Pvt1	miR-17-5p	Arhgap12
		Pvt1	miR-17-5p	Txnip
		Pvt1	miR-17-5p	Polr3g
		Pvt1	miR-17-5p	Tsku
		Pvt1	miR-17-5p	Chic1
		Pvt1	miR-17-5p	Pfkfb3
		Pvt1	miR-17-5p	Ubxn2a
		Pvt1	miR-17-5p	Syt17
		Pvt1	miR-17-5p	Ino80
		Pvt1	miR-17-5p	Lypd6
		Pvt1	miR-17-5p	Ocrl
		Pvt1	miR-17-5p	Ncoa3
		Pvt1	miR-17-5p	Npat
		Pvt1	miR-17-5p	Ubr5
		Pvt1	miR-17-5p	Jrkl
		Pvt1	miR-17-5p	Hdac4
		Pvt1	miR-17-5p	Zbtb7a
		Pvt1	miR-17-5p	Sp9
		Pvt1	miR-17-5p	Eea1
		Pvt1	miR-17-5p	Phf1
		Pvt1	miR-17-5p	Chd9
		Pvt1	miR-17-5p	Sertad2
		Pvt1	miR-17-5p	Bhlhe41
		Pvt1	miR-17-5p	Sgms1
		Pvt1	miR-17-5p	Cnot6l
		Pvt1	miR-17-5p	Tmed8
		Pvt1	miR-17-5p	Mynn
		Pvt1	miR-17-5p	Dcaf8
		Pvt1	miR-17-5p	Prrx1
		Pvt1	miR-17-5p	Fam126b
		Pvt1	miR-17-5p	Sall1
		Pvt1	miR-17-5p	Myo9a
		Pvt1	miR-17-5p	Katnal1
		Pvt1	miR-17-5p	Map3k13
		Pvt1	miR-17-5p	Gpr157
		Pvt1	miR-17-5p	Sacs
		Pvt1	miR-17-5p	Smad5
		Pvt1	miR-17-5p	Stat3
		Pvt1	miR-17-5p	Tgfb1i1
		Pvt1	miR-17-5p	Clock
		Pvt1	miR-17-5p	Yod1
		Pvt1	miR-17-5p	Bambi
		Pvt1	miR-17-5p	Slc30a7
		Pvt1	miR-17-5p	Rasd1
		Pvt1	miR-17-5p	Col4a2
		Pvt1	miR-17-5p	Nacc2
		Pvt1	miR-17-5p	Sema4b
		Pvt1	miR-17-5p	Irf1
		Pvt1	miR-17-5p	Ythdf3
		Pvt1	miR-17-5p	Frmd4a
		Pvt1	miR-17-5p	Smad7
		Pvt1	miR-17-5p	Etv1
		Pvt1	miR-17-5p	Plekho2
		Pvt1	miR-17-5p	Csgalnact1
		Pvt1	miR-17-5p	Col4a1
		Pvt1	miR-17-5p	Bbip1
		Pvt1	miR-17-5p	Bbx
		Pvt1	miR-17-5p	Ppp6c
		Pvt1	miR-17-5p	Pxk
[truncated: 4,753 more rows]
